# Supplementary material for: Multiple Evolutionary Events Involved in Maintaining Homologs of Resistance to Powdery Mildew 8 in Brassica napus
Source: Front Plant Sci. 2016 Jul 21;7:1065. doi: 10.3389/fpls.2016.01065 (PMC4955382; doi:10.3389/fpls.2016.01065)
Supplement: Supplementary file 1 [file Table_1.XLSX]

## Sheet: primers
Supplemental Table S1 Primers used in the study
name	sequences	object
BamBnHRaF	5'-ACCGGATCCATGCCGATTGGTGAGGTT(A/C)T-3’	gene amplification/cloning
BamBnHRbF	5'-GCCGGATCCATGCCTATTGGTGAAGTTAT-3’	gene amplification/cloning
BamBnHRcF	5'-ACCGGATCCATGCC(G/T)ATTGGTGAGGTTAT-3’	gene amplification/cloning
BamBnHRR1	5'-AAGGATCCCTTG(A/G)CC(A/G)TGAATCGGATCTCAC-3’	gene amplification/cloning
BamBrHRdF	5'-CCGGGATCCATGGTTATCGAGCTTATGGCA-3	gene amplification/cloning
BamBrHRdR	5'-CCCGGATCCCTTGATAGTGAACCTTATATCAC-3’	gene amplification/cloning
BrHRaF	5’-ACGGATCCATGCCGATTGGTGAGGTTCT-3’	gene cloning
BamHRR1	5’-AAGGATCCCTTGACCATGAATCGGATCTCA-3’	gene cloning
BrHRaT1R	5’-AAGGATCCTATCACTGGTGATGTGCTATCAT-3’	gene cloning
BrHRbF	5’-TCGGATCCATGCCTATTGGTGAAGTTATTGTA-3’	gene cloning
BrHRbT1R	5’-AATGGATCCAAACACTGGTGATGTGCTATCAT-3’	gene cloning
BrHRcF	5’-TCGGATCCATGCCTATTGGTGAGGTTATTGT-3’	gene cloning
BrHRcT1R	5’-TTGGATCCTAACACTGGTGATATGCTATCAT-3’	gene cloning
SeqYFPR	5’-CAGGGTCAGCTTGCCGTAG-3’	DNA sequencing
BnHRa-RTF	5’-CATTGTTATCACAAAGTAGTAATCAA-3’	Real time PCR
BnHRb-RTF	5’-CAGTGTTTTCACAAAGTAGTAGTATC-3’	Real time PCR
BnHRc-RTF	5’-GCGCTATCACAAAGTAGTAATCTC-3’	Real time PCR
BnHRd-RTF	5’-CTTAAGAATCACCTTGACAACGC-3’	Real time PCR
BnHRd-RTR	5’-CGGAGAATCTTCAACTTCTTCAC-3’	Real time PCR
