# Supplementary material for: Multiple Evolutionary Events Involved in Maintaining Homologs of Resistance to Powdery Mildew 8 in Brassica napus
Source: Front Plant Sci. 2016 Jul 21;7:1065. doi: 10.3389/fpls.2016.01065 (PMC4955382; doi:10.3389/fpls.2016.01065)
Supplement: Supplementary file 2 [file Table_2.XLSX]

## Sheet: Sheet1
Supplemental Table S2 GenBank accession numbers for varied BnHR genes
Name	Acc.number
Brassica_napus.cv_DY03_HRa	KF906142
Brassica_napus.cv_HZ002-2_HRa	KJ476904
Brassica_napus.cv_0727/N103B_HRa	KJ476905
Brassica_napus.cv_N102-5_HRa	KJ476906
Brassica_napus.cv_N104AB__HRa	KJ476907
Brassica_napus.cv_N105-1_HRa	KJ476908
Brassica_napus.cv_Zh292_HRa	KJ476909
Brassica_napus.cv_R0_HRa	KJ476910
Brassica_napus.cv_R0_HRb	KJ476911
Brassica_napus.cv_MY15-1-1_HRb	KJ476912
Brassica_napus.cv_MC0614_HRb	KJ476913
Brassica_napus.cv_M3AB_HRb	KJ476914
Brassica_napus.cv_DY-8AB_HRb	KJ476915
Brassica_napus.cv_ZhongYou821_HRb	KJ476916
Brassica_napus.cv_Wester_HRb	KJ476917
Brassica_napus.cv_DY6AB-2_HRb	KJ476918
Brassica_napus.cv_MC0411_HRb	KJ476919
Brassica_napus.cv_ZYZ2-3_HRb	KJ476920
Brassica_napus.cv_B33_HRb	KJ476921
Brassica_napus.cv_ZhongShuang6_HRb	KJ476922
Brassica_napus.cv_RS-2_HRb	KJ476923
Brassica_napus.cv_SN3-6AB_HRb	KJ476924
Brassica_napus.cv_SN3-2AB_HRb	KJ476925
Brassica_napus.cv_D14_HRb	KJ476926
Brassica_napus.cv_MY15-1-1_HRc	KJ476927
Brassica_napus.cv_MY15-1-2_HRc	KJ476928
Brassica_napus.cv_ZhongYou821_HRc	KJ476929
Brassica_napus.cv_0440_HRc	KJ476930
Brassica_napus.cv_R9_HRc	KJ476931
Brassica_napus.cv_MC0411/(GT)AB_HRc	KJ476932
Brassica_napus.cv_120168-3-1_HRc	KJ476933
Brassica_napus.cv_ZhongShuang6_HRc	KJ476934
Brassica_napus.cv_Lenong-7_HRc	KJ476935
Brassica_napus.cv_N102-4_HRc	KJ476936
Brassica_napus.cv_MC0614_HRc	KJ476937
Brassica_napus.cv_RS-2_HRc	KJ476938
Brassica_napus.cv_CG07_HRc	KJ476939
Brassica_napus.cv_MY15-1-1_HRd	KJ476940
Brassica_napus.cv_R9_HRd	KJ476941
Brassica_napus.cv_DY-8AB_HRd	KJ476942
Brassica_napus.cv_N109-7_HRd	KJ476943
Brassica_napus.cv_MC02-4_HRd	KJ476944
