# Supplementary material for: Multiple Evolutionary Events Involved in Maintaining Homologs of Resistance to Powdery Mildew 8 in Brassica napus
Source: Front Plant Sci. 2016 Jul 21;7:1065. doi: 10.3389/fpls.2016.01065 (PMC4955382; doi:10.3389/fpls.2016.01065)
Supplement: Supplementary file 3 [file Table_3.XLSX]

## Sheet: Sheet1
Supplementary Table S3. Amplification of Homologs of RPW8 from different accessions of B. napus*
Number	Accession name	BnHRa		BnHRb		BnHRc		BrHRd
		Br	Bo	Br	Bo	Br	Bo
1	R0	Y	N	Y		Y	N	Y
2	MY15-1-1	N	Y	Y		Y	Y	Y
3	MY15-1-2	N	Y	Y		Y	N	Y
4	DY03	Y	Y	Y		Y	N	Y
5	N105-1	Y	Y	Y		Y	N	Y
6	N103(1)	Y	Y	Y		Y	Y	Y
7	N440	Y	Y	Y		Y	N	Y
8	N628-4	Y	N	Y		Y	N	Y
9	N102-5(1)	Y	Y	Y		Y	N	Y
10	R9	Y	Y	Y		Y	N	Y
11	Lenong-7	Y	Y	Y		Y	N	Y
12	N102-4	N	Y	Y		Y	N	Y
13	N102-5	Y	Y	Y		Y	Y	Y
14	N103-1	Y	Y	Y		Y	N	Y
15	MC0411	N	Y	Y		N	Y	Y
16	N0440-1	N	Y	Y		Y	Y	Y
17	ZS-6	N	Y	Y		Y	N	Y
18	MC0614	Y	Y	Y		Y	Y	Y
19	ZYZ2-3	Y	N	Y		Y	N	Y
20	B33	N	Y	Y		N	Y	Y
21	ZhongShuang4-4	N	Y	Y		Y	Y	Y
22	ZhongShuang6	N	Y	Y		Y	N	Y
23	ZhongShuang9	N	Y	N		N	Y	Y
24	ZhongShuang10	N	Y	Y		N	Y	Y
25	R7	N	Y	Y		N	Y	Y
26	RS-2	N	Y	Y		Y	N	Y
27	RS-3	Y	N	Y		Y	N	Y
28	R3-2	Y	Y	Y		N	Y	Y
29	R8	Y	N	Y		Y	Y	Y
30	N104AB	Y	Y	N		N	Y	Y
31	N104A/DY6B	Y	N	Y		Y	N	Y
32	N103AB/(M2A/DZ-1B)	N	Y	Y		Y	Y	Y
33	0727AB(M2A/DZ-1B)	Y	Y	Y		Y	N	Y
34	0727/N103B	Y	Y	Y		Y	Y	Y
35	12-131A/N104B	N	Y	Y		Y	Y	Y
36	DY6AB-2	N	Y	Y		Y	Y	Y
37	09CB-1AB	N	Y	Y		Y	Y	Y
38	SN3-6AB	N	Y	Y		Y	Y	Y
39	SN3-2AB	N	Y	Y		Y	Y	Y
40	M3AB	N	Y	Y		Y	Y	Y
41	0769AB	N	Y	Y		Y	Y	Y
42	WFG-8AB	Y	Y	Y		Y	Y	Y
43	0827AB	N	N	Y		N	Y	Y
44	DY-8AB	Y	Y	Y		N	Y	Y
45	MC0411/(GT)AB	N	Y	Y		Y	Y	Y
46	HZ002-2A/MC0614	Y	N	Y		Y	Y	Y
47	N109-7	Y	Y	Y		N	Y	Y
48	MC02-4	N	Y	Y		Y	Y	Y
49	HZ002-2	Y	Y	Y		N	Y	Y
50	NY10R	N	Y	Y		Y	Y	Y
51	Zh292	Y	Y	Y		Y	Y	Y
52	Zh293	Y	Y	Y		Y	Y	Y
53	01C-1	Y	Y	Y		N	Y	Y
54	NR12	N	Y	N		N	Y	Y
55	120168-3-1	N	Y	Y		Y	Y	Y
56	ZhongYou821	Y	Y	Y		Y	N	Y
57	YuHuang1	N	Y	Y		Y	Y	Y
58	ZhongShuang1	N	Y	Y		N	Y	Y
59	Wester	N	Y	Y		Y	Y	Y
60	MC-1203	Y	Y	Y		Y	Y	Y
61	MC-1206	N	Y	Y		Y	Y	Y
62	MC-1209	Y	Y	Y		Y	N	Y
63	MC-1216	N	Y	Y		Y	Y	Y
64	MC-1221	N	N	Y		Y	Y	Y
65	MC-1227	N	Y	Y		Y	Y	Y
66	ZhongShuang5	N	Y	Y		Y	N	Y
67	ZhongShuang4	Y	Y	Y		Y	Y	Y
68	EZhouChangJiao	N	Y	Y		Y	Y	Y
69	ChuanNongChangJiao	Y	Y	Y		Y	Y	Y
70	B6	N	Y	N		Y	N	Y
71	H151-2	Y	Y	Y		Y	Y	Y
72	H484-2	Y	Y	Y		Y	Y	Y
73	H493	Y	N	Y		Y	Y	Y
74	U3	N	Y	Y		N	Y	Y
75	U7	Y	Y	Y		Y	Y	Y
76	Intaly	Y	Y	Y		Y	Y	Y
77	Gulifo	N	Y	Y		Y	Y	Y
78	wesroom	N	Y	Y		Y	Y	Y
79	D2-2	N	Y	Y		Y	Y	Y
80	D9-2	Y	Y	Y		Y	Y	Y
81	D14	Y	Y	Y		Y	Y	Y
82	D16	Y	Y	Y		Y	Y	Y
83	D19	Y	N	Y		Y	Y	Y
84	CG05	Y	Y	Y		Y	Y	Y
85	CG07	N	Y	N		Y	Y	Y
86	CG10	N	Y	Y		N	N	Y
87	CG17	N	Y	Y		Y	N	Y
88	CG19	Y	N	Y		Y	Y	Y
* Y, successful amplification. N,no amplification
