# Supplementary material for: Multiple Evolutionary Events Involved in Maintaining Homologs of Resistance to Powdery Mildew 8 in Brassica napus
Source: Front Plant Sci. 2016 Jul 21;7:1065. doi: 10.3389/fpls.2016.01065 (PMC4955382; doi:10.3389/fpls.2016.01065)
Supplement: Supplementary file 4 [file Table_4.XLSX]

## Sheet: Yang method 2000
Supplementary Table S4 Estimating synonymous and nonsynonymous substitution rates under realistic evolutionary models*
Sequrence	S	N	t	kappa	Ka/Ks	Ka+-SE	Ks+-SE
Compared with BrHRa
KF906142_DY03_HRa	178.9	457.1	0.0047	4.6	99	0.0022 +- 0.0022	0
KJ476904_HZ002-2_HRa	179.1	456.9	0.0095	4.6	99	0.0044 +- 0.0031	0
KJ476905_0727/N103B_HRa	178.6	457.4	0.019	4.6	1.1728	0.0066 +- 0.0038	0.0056 +- 0.0056
KJ476906_ N102-5_HRa	178.6	457.4	0.0095	4.6	99	0.0044 +- 0.0031	0
KJ476907_N104AB_HRa	178.3	457.7	0.0142	4.6	0.7786	0.0044 +- 0.0031	0.0056 +- 0.0056
KJ476908_N105-1_HRa	178.9	457.1	0.0047	4.6	99	0.0022 +- 0.0022	0
KJ476909_Zh292_HRa	179.1	456.9	0.0095	4.6	99	0.0044 +- 0.0031	0
KJ476910_R0_HRa	178.6	457.4	0.019	4.6	1.1728	0.0066 +- 0.0038	0.0056 +- 0.0056
Compared with BrHRb
KJ476911_R0_HRb	171.3	473.7	0.0234	4.408	99	0.0106 +- 0.0048	0
KJ476912_MY15-1-1_HRb	170.7	474.3	0.0471	4.408	1.4462	0.0171 +- 0.0061	0.0118 +- 0.0084
KJ476913_MC0614_HRb	170.4	474.6	0.0328	4.408	0.8985	0.0106 +- 0.0048	0.0118 +- 0.0084
KJ476914_M3AB_HRb	170.8	474.2	0.0376	4.408	1.0819	0.0128 +- 0.0052	0.0118 +- 0.0084
KJ476915_DY-8AB_HRb	170.7	474.3	0.0423	4.408	1.263	0.0149 +- 0.0057	0.0118 +- 0.0084
KJ476916_Zhongyou821_HRb	170.8	474.2	0.0376	4.408	1.0819	0.0128 +- 0.0052	0.0118 +- 0.0084
KJ476917_Westar HRb	170.5	474.5	0.0281	4.408	0.7176	0.0085 +- 0.0043	0.0118 +- 0.0085
KJ476918_DY6AB-2_HRb	170.4	474.6	0.0093	4.408	0.358	0.0021 +- 0.0021	0.0059 +- 0.0059
KJ476919_MC0411_HRb	171.2	473.8	0.0614	4.408	0.8129	0.0193 +- 0.0065	0.0237 +- 0.0119
KJ476920_ZYZ2-3_HRb	171.1	473.9	0.0376	4.408	1.0846	0.0128 +- 0.0052	0.0118 +- 0.0084
KJ476921_B33_HRb	171	474	0.0376	4.408	1.084	0.0128 +- 0.0053	0.0118 +- 0.0085
KJ476922_ZhongShuang6_HRb	171.4	473.6	0.071	4.408	0.721	0.0215 +- 0.0068	0.0298 +- 0.0134
KJ476923_RS-2_HRb	170.6	474.4	0.0471	4.408	0.8379	0.0149 +- 0.0057	0.0178 +- 0.0103
KJ476924_SN3-6AB_HRb	171.3	473.7	0.0471	4.408	3.2894	0.0193 +- 0.0065	0.0059 +- 0.0059
KJ476925_SN3-2AB_HRb	171.5	473.5	0.0662	4.408	0.9061	0.0215 +- 0.0068	0.0237 +- 0.0119
KJ476926_D14_HRb	171.4	473.6	0.0566	4.408	0.502	0.0149 +- 0.0057	0.0298 +- 0.0134
Compared with BrHRc
KJ476927_MY15-1-1_HRc	154.6	490.4	0.076	2.1198	4.8071	0.0312 +- 0.0081	0.0065 +- 0.0065
KJ476928_MY15-1-2_HRc	156.2	488.8	0.0281	2.1198	1.6021	0.0103 +- 0.0046	0.0064 +- 0.0064
KJ476929_Zhongyou821_HRc	155.6	489.4	0.0234	2.1198	99	0.0103 +- 0.0046	0
KJ476930_0440_HRc	155.4	489.6	0.0471	2.1198	2.8816	0.0186 +- 0.0062	0.0065 +- 0.0065
KJ476931_R9_HRc	155.4	489.6	0.0566	2.1198	3.5284	0.0228 +- 0.0069	0.0065 +- 0.0065
KJ476932_MC0411/(GT)AB_HRc	154	491	0.0662	2.1198	1.1517	0.0228 +- 0.0069	0.0198 +- 0.0115
KJ476933_120168-3-1 _HRc	156.1	488.9	0.0234	2.1198	99	0.0103 +- 0.0046	0
KJ476934_ZhongShuang6_HRc	155.5	489.5	0.0471	2.1198	2.8827	0.0186 +- 0.0062	0.0065 +- 0.0065
KJ476935_Lenong-7_HRc	156.5	488.5	0.0187	2.1198	99	0.0082 +- 0.0041	0
KJ476936_N102-4_HRc	155.4	489.6	0.0758	2.1198	0.693	0.0228 +- 0.0069	0.0330 +- 0.0148
KJ476937_MC0614_HRc	156.1	488.9	0.0234	2.1198	99	0.0103 +- 0.0046	0
KJ476938_RS-2 _HRc	156.2	488.8	0.0234	2.1198	1.2801	0.0082 +- 0.0041	0.0064 +- 0.0064
KJ476939_CG07_HRc	155.7	489.3	0.0423	2.1198	2.5637	0.0165 +- 0.0059	0.0065 +- 0.0065
Compared with BrHRd
KJ476940_MY15-1-1_HRd	162.8	449.2	0.0049	4.6	99	0.0022 +- 0.0022	0
KJ476941_R9_HRd	162.2	449.8	0	4.6	99	0	0
KJ476942_DY-8AB_HRd	162.3	449.7	0.0049	4.6	99	0.0022 +- 0.0022	0
KJ476943_N109-7_HRd	162.8	449.2	0.0049	4.6	99	0.0022 +- 0.0022	0
KJ476944_MC02-4_HRd	162.8	449.2	0.0049	4.6	99	0.0022 +- 0.0022	0
*S, number of synonymous sites in a sequence. N, number of nonsynonymous sites in a sequence.
t, time (distance), measured by the expected number of nucleotide substitutions per codon.
Ks, number of synonymous substitutions per synonymous site.Ka, number of nonsynonymous substitutions per nonsynonymous site.
kappa, transition/transversion (mutation) rate ratio.
